# Supplementary material for: Development of a Novel Loop-Mediated Isothermal Amplification Method for the Rapid Detection of Monkeypox Virus Infections
Source: Viruses. 2022 Dec 28;15(1):84. doi: 10.3390/v15010084 (PMC9864920; doi:10.3390/v15010084)
Supplement: Supplementary file 1 [file viruses-15-00084-s001.zip]

Archive with 1 entries (1 files):
- viruses-2103193-supplementary.pdf
